# Supplementary material for: Hardship at birth alters the impact of climate change on a long-lived predator
Source: Nat Commun. 2022 Sep 27;13:5517. doi: 10.1038/s41467-022-33011-7 (PMC9515099; doi:10.1038/s41467-022-33011-7)
Supplement: Supplementary file 3 — Supplementary Code 1 [file 41467_2022_33011_MOESM3_ESM.zip]

Archive with 6 entries (6 files):
- 1_MR_2021_PARAM.R
- 1_MR_2021_PARAM_STOCHASTIC.R
- 2_MR_2021_SCENARIOS.R
- 2tris_MR_2021_SEQUIA.R
- 5_MR_2021_SEQUIA_NO_BAD.R
- ReadMe.docx
