# Supplementary material for: Hardship at birth alters the impact of climate change on a long-lived predator
Source: Nat Commun. 2022 Sep 27;13:5517. doi: 10.1038/s41467-022-33011-7 (PMC9515099; doi:10.1038/s41467-022-33011-7)
Supplement: Supplementary file 3 — Supplementary Code 1 [file 41467_2022_33011_MOESM3_ESM.zip › 1_MR_2021_PARAM.R]

#########################################
# Matrix Pop Model of the Red Kite parameters for sequia vs no-sequia      #
# 04/11/2020                            #
#########################################

library(popbio)

##########################################################
############# Deterministic model ########################
######################################## Contemporary Normal Year
# from model {NO RANK {SEQUIA + best model EARLYCONDITIONS only on S Sagexsequia  pagexsequia DESIGN}
#     1:Phi                    0.5212475       0.0531552       0.4176446       0.6230542                          
#     2:Phi                    0.7621100       0.0448302       0.6636554       0.8387474                          
#     3:Phi                    0.9047410       0.0237437       0.8469755       0.9421888                          
#Born in Normal Year
S0_1=0.5212475 
S1_2=0.5212475 
S2_3=0.7621100
S3_4=0.7621100
S4_5=0.7621100
S5_6=0.7621100
S6_=0.9047410

seS0_1=0.0531552 
seS1_2=0.0531552 
seS2_3=0.0448302
seS3_4=0.0448302
seS4_5=0.0448302
seS5_6=0.0448302
seS6_=0.0237437

#    13:Phi                    0.3181866       0.1054569       0.1525321       0.5475167                          
#    14:Phi                    0.6978548       0.2012015       0.2624687       0.9374609                          
#    15:Phi                    0.4538400       0.3445717       0.0516697       0.9268647                          
#Born in Sequia
sS0_1=0.3181866  
sS1_2=0.3181866  
sS2_3=0.6978548 
sS3_4=0.6978548  
sS4_5=0.6978548
sS5_6=0.6978548
sS6_=0.4538400

sesS0_1=0.1054569  
sesS1_2=0.1054569  
sesS2_3=0.2012015 
sesS3_4=0.2012015 
sesS4_5=0.2012015
sesS5_6=0.2012015
sesS6_=0.3445717

E<-0 #Factor de incremento de TODAS las supervivencia (ej E=0.1 incrementa del 10% TODAS las supervivencias)
F<-1 #Factor de incremento de TODAS las fertilidad (ej F=2 el doble de TODAS las fertility)

S<-c(S0_1,S1_2,S2_3,S3_4,S4_5,S5_6,S6_,S6_)/(1-E)
seS<-c(0.1054569,0.1054569,0.2012015,0.2012015,0.2012015,0.2012015,0.3445717,0.3445717)
f<-c(0,0.918,0.918,0.918,0.918,0.918,0.918,0.918)*0.5*F
sef<-c(0,0,033804,0,033804,0,033804,0,033804,0,033804,0,033804,0,033804)
#f<-c(0,0.542,0.542,0.542,0.542,0.82,0.82,0.82)*0.5*F #n pollo por pareja territorial
bp<-c(0.05,0.10,0.85,0.9,0.95,1,1.0000,1.0000) #all breed at after the 7th birthday (end of interval 6_7)

sS<-c(sS0_1,sS1_2,sS2_3,sS3_4,sS4_5,sS5_6,sS6_,sS6_)/(1-E)
sf<-c(0,0.5,0.5,0.5,0.5,0.5,0.5,0.5)*0.5*F
sesf<-c(0,0.044712,0.044712,0.044712,0.044712,0.044712,0.044712,0.044712)*0.5*F
#sf<-c(0,0.542,0.542,0.542,0.542,0.82,0.82,0.82)*0.5*F #n pollo por pareja territorial
sbp<-c(0.05,0.10,0.85,0.9,0.95,1,1.0000,1.0000) #all breed at after the 7th birthday (end of interval 6_7)

#bp<-c(0,1,1,1,1,1,1,1) #Full recruitment
M<-matrix(0,16,16)
M1<-matrix(0,8,8)
M1[1,1:8]<-c(S[1]*bp[1]*f[1],
S[2]*bp[2]*f[2],
S[3]*bp[3]*f[3],
S[4]*bp[4]*f[4],
S[5]*bp[5]*f[5],
S[6]*bp[6]*f[6],
S[7]*bp[7]*f[7],
S[8]*bp[8]*f[8])
M1[2,1]<-S[1]
M1[3,2]<-S[2]
M1[4,3]<-S[3]
M1[5,4]<-S[4]
M1[6,5]<-S[5]
M1[7,6]<-S[6]
M1[8,7]<-S[7]
M1[8,8]<-S[8]

M2<-matrix(0,8,8)
M2[1,1:8]<-c(sS[1]*sbp[1]*sf[1],
sS[2]*sbp[2]*sf[2],
sS[3]*sbp[3]*sf[3],
sS[4]*sbp[4]*sf[4],
sS[5]*sbp[5]*sf[5],
sS[6]*sbp[6]*sf[6],
sS[7]*sbp[7]*sf[7],
sS[8]*sbp[8]*sf[8])
M2[2,1]<-sS[1]
M2[3,2]<-sS[2]
M2[4,3]<-sS[3]
M2[5,4]<-sS[4]
M2[6,5]<-sS[5]
M2[7,6]<-sS[6]
M2[8,7]<-sS[7]
M2[8,8]<-sS[8]

eigen.analysis(M2)$lambda
eigen.analysis(M1)$lambda

######################################## Contemporary Sequia Year
#     4:Phi                    0.3450083       0.0613068       0.2363503       0.4726988                          
#     5:Phi                    0.6078270       0.0708552       0.4639597       0.7351258                          
#     6:Phi                    0.8212668       0.0444190       0.7174493       0.8926465  

#Born in Normal Year
S0_1n=0.3450083
S1_2n=0.3450083
S2_3n=0.6078270
S3_4n=0.6078270
S4_5n=0.6078270
S5_6n=0.6078270
S6_n=0.8212668

#    16:Phi                    0.2728143       0.1088068       0.1135111       0.5236292                          
#    17:Phi                    0.6499526       0.2497300       0.1776203       0.9410450                          
#    18:Phi                    0.4004862       0.3795896       0.0292506       0.9367481                          

#Born in Sequia
sS0_1s=0.2728143 
sS1_2s=0.2728143 
sS2_3s=0.6499526
sS3_4s=0.6499526
sS4_5s=0.6499526
sS5_6s=0.6499526
sS6_s=0.4004862

E<-0 #Factor de incremento de TODAS las supervivencia (ej E=0.1 incrementa del 10% TODAS las supervivencias)
F<-1 #Factor de incremento de TODAS las fertilidad (ej F=2 el doble de TODAS las fertility)

Sn<-c(S0_1n,S1_2n,S2_3n,S3_4n,S4_5n,S5_6n,S6_,S6_n)/(1-E)
fn<-c(0,0.918,0.918,0.918,0.918,0.918,0.918,0.918)*0.5*F
#f<-c(0,0.542,0.542,0.542,0.542,0.82,0.82,0.82)*0.5*F #n pollo por pareja territorial
bpn<-c(0.05,0.10,0.85,0.9,0.95,1,1.0000,1.0000) #all breed at after the 7th birthday (end of interval 6_7)

sSs<-c(sS0_1s,sS1_2s,sS2_3s,sS3_4s,sS4_5s,sS5_6s,sS6_s,sS6_s)/(1-E)
sfs<-c(0,0.5,0.5,0.5,0.5,0.5,0.5,0.5)*0.5*F
#sf<-c(0,0.542,0.542,0.542,0.542,0.82,0.82,0.82)*0.5*F #n pollo por pareja territorial
sbps<-c(0.05,0.10,0.85,0.9,0.95,1,1.0000,1.0000) #all breed at after the 7th birthday (end of interval 6_7)

#bp<-c(0,1,1,1,1,1,1,1) #Full recruitment
M3<-matrix(0,8,8)
M3[1,]<-c(Sn[1]*bpn[1]*fn[1],
Sn[2]*bpn[2]*fn[2],
Sn[3]*bpn[3]*fn[3],
Sn[4]*bpn[4]*fn[4],
Sn[5]*bpn[5]*fn[5],
Sn[6]*bpn[6]*fn[6],
Sn[7]*bpn[7]*fn[7],
Sn[8]*bpn[8]*fn[8])
M3[2,1]<-Sn[1]
M3[3,2]<-Sn[2]
M3[4,3]<-Sn[3]
M3[5,4]<-Sn[4]
M3[6,5]<-Sn[5]
M3[7,6]<-Sn[6]
M3[8,7]<-Sn[7]
M3[8,8]<-Sn[8]

M4<-matrix(0,8,8)
M4[1,1:8]<-c(sSs[1]*sbps[1]*sfs[1],
sSs[2]*sbps[2]*sfs[2],
sSs[3]*sbps[3]*sfs[3],
sSs[4]*sbps[4]*sfs[4],
sSs[5]*sbps[5]*sfs[5],
sSs[6]*sbps[6]*sfs[6],
sSs[7]*sbps[7]*sfs[7],
sSs[8]*sbps[8]*sfs[8])
M4[2,1]<-sSs[1]
M4[3,2]<-sSs[2]
M4[4,3]<-sSs[3]
M4[5,4]<-sSs[4]
M4[6,5]<-sSs[5]
M4[7,6]<-sSs[6]
M4[8,7]<-sSs[7]
M4[8,8]<-sSs[8]

eigen.analysis(M3)$lambda
eigen.analysis(M4)$lambda
