# Supplementary material for: Hardship at birth alters the impact of climate change on a long-lived predator
Source: Nat Commun. 2022 Sep 27;13:5517. doi: 10.1038/s41467-022-33011-7 (PMC9515099; doi:10.1038/s41467-022-33011-7)
Supplement: Supplementary file 3 — Supplementary Code 1 [file 41467_2022_33011_MOESM3_ESM.zip › 1_MR_2021_PARAM_STOCHASTIC.R]

#########################################
# Matrix Pop Model of the Red Kite parameters for sequia vs no-sequia      #
# 04/11/2020                            #
#########################################

library(popbio)
library(truncnorm)

#######################################################
############# Stochastic model ########################
####################################################### 
# from model {NO RANK {SEQUIA + best model EARLYCONDITIONS only on S Sagexsequia  pagexsequia DESIGN}

#store results
sim<-1000 #n of replicates

normal.l.sim<-matrix(0,sim,2)
sequia.l.sim<-matrix(0,sim,2)

E<-0 #Factor de incremento de TODAS las supervivencia (ej E=0.1 incrementa del 10% TODAS las supervivencias)
F<-1 #Factor de incremento de TODAS las fertilidad (ej F=2 el doble de TODAS las fertility)

 
for (i in 1:sim){
#Born in Normal Year Normal contemporary condition
S0_1=rtruncnorm(1, a=0, b=1, mean = 0.5212475, sd = 0.0531552) 
S1_2=rtruncnorm(1, a=0, b=1, mean = 0.5212475, sd = 0.0531552)
S2_3=rtruncnorm(1, a=0, b=1, mean = 0.7621100, sd = 0.0448302)
S3_4=rtruncnorm(1, a=0, b=1, mean = 0.7621100, sd = 0.0448302)
S4_5=rtruncnorm(1, a=0, b=1, mean = 0.7621100, sd = 0.0448302)
S5_6=rtruncnorm(1, a=0, b=1, mean = 0.7621100, sd = 0.0448302)
S6_=rtruncnorm(1, a=0, b=1, mean = 0.9047410, sd =  0.0237437)

S<-c(S0_1,S1_2,S2_3,S3_4,S4_5,S5_6,S6_,S6_)/(1-E)
rF<-rtruncnorm(1, a=0, b=Inf, mean = 0.918, sd = 0.033804)
f<-c(0,rF,rF,rF,rF,rF,rF,rF)*0.5*F
bp<-c(0.05,0.10,0.85,0.9,0.95,1,1.0000,1.0000) #all breed at after the 7th birthday (end of interval 6_7)

#Born in Sequia Normal contemporary condition
sS0_1=rtruncnorm(1, a=0, b=1, mean = 0.3181866, sd = 0.1054569)
sS1_2=rtruncnorm(1, a=0, b=1, mean = 0.3181866, sd = 0.1054569)  
sS2_3=rtruncnorm(1, a=0, b=1, mean = 0.6978548, sd = 0.2012015) 
sS3_4=rtruncnorm(1, a=0, b=1, mean = 0.6978548, sd = 0.2012015)  
sS4_5=rtruncnorm(1, a=0, b=1, mean = 0.6978548, sd = 0.2012015)
sS5_6=rtruncnorm(1, a=0, b=1, mean = 0.6978548, sd = 0.2012015)
sS6_=rtruncnorm(1, a=0, b=1, mean = 0.4538400,  sd = 0.3445717)

sS<-c(sS0_1,sS1_2,sS2_3,sS3_4,sS4_5,sS5_6,sS6_,sS6_)/(1-E)
srF<-rtruncnorm(1, a=0, b=Inf, mean = 0.918, sd = 0.033804)
sf<-c(0,srF,srF,srF,srF,srF,srF,srF)*0.5*F
sbp<-c(0.05,0.10,0.85,0.9,0.95,1,1.0000,1.0000) #all breed at after the 7th birthday (end of interval 6_7)

M<-matrix(0,16,16)
M1<-matrix(0,8,8)
M1[1,1:8]<-c(S[1]*bp[1]*f[1],
S[2]*bp[2]*f[2],
S[3]*bp[3]*f[3],
S[4]*bp[4]*f[4],
S[5]*bp[5]*f[5],
S[6]*bp[6]*f[6],
S[7]*bp[7]*f[7],
S[8]*bp[8]*f[8])
M1[2,1]<-S[1]
M1[3,2]<-S[2]
M1[4,3]<-S[3]
M1[5,4]<-S[4]
M1[6,5]<-S[5]
M1[7,6]<-S[6]
M1[8,7]<-S[7]
M1[8,8]<-S[8]

M2<-matrix(0,8,8)
M2[1,1:8]<-c(sS[1]*sbp[1]*sf[1],
sS[2]*sbp[2]*sf[2],
sS[3]*sbp[3]*sf[3],
sS[4]*sbp[4]*sf[4],
sS[5]*sbp[5]*sf[5],
sS[6]*sbp[6]*sf[6],
sS[7]*sbp[7]*sf[7],
sS[8]*sbp[8]*sf[8])
M2[2,1]<-sS[1]
M2[3,2]<-sS[2]
M2[4,3]<-sS[3]
M2[5,4]<-sS[4]
M2[6,5]<-sS[5]
M2[7,6]<-sS[6]
M2[8,7]<-sS[7]
M2[8,8]<-sS[8]

normal.l.sim[i,1]<-eigen.analysis(M1)$lambda
normal.l.sim[i,2]<-eigen.analysis(M2)$lambda


#Born in Normal Year Contemporary sequia
S0_1n=rtruncnorm(1, a=0, b=1, mean = 0.3450083, sd = 0.0613068) 
S1_2n=rtruncnorm(1, a=0, b=1, mean = 0.3450083, sd = 0.0613068)
S2_3n=rtruncnorm(1, a=0, b=1, mean = 0.6078270, sd = 0.0708552)
S3_4n=rtruncnorm(1, a=0, b=1, mean = 0.6078270, sd = 0.0708552)
S4_5n=rtruncnorm(1, a=0, b=1, mean = 0.6078270, sd = 0.0708552)
S5_6n=rtruncnorm(1, a=0, b=1, mean = 0.6078270, sd = 0.0708552)
S6_n=rtruncnorm(1, a=0, b=1, mean = 0.8212668, sd =  0.0444190)

Sn<-c(S0_1n,S1_2n,S2_3n,S3_4n,S4_5n,S5_6n,S6_n,S6_n)/(1-E)
rFn<-rtruncnorm(1, a=0, b=Inf, mean = 0.5, sd = 0.044712)
rfn<-c(0,rFn,rFn,rFn,rFn,rFn,rFn,rFn)*0.5*F
bpn<-c(0.05,0.10,0.85,0.9,0.95,1,1.0000,1.0000) #all breed at after the 7th birthday (end of interval 6_7)


#Born in Sequia Contemporary sequia

sS0_1s=rtruncnorm(1, a=0, b=1, mean = 0.2728143, sd = 0.1088068)
sS1_2s=rtruncnorm(1, a=0, b=1, mean = 0.2728143, sd = 0.1088068)  
sS2_3s=rtruncnorm(1, a=0, b=1, mean = 0.6499526, sd = 0.2497300) 
sS3_4s=rtruncnorm(1, a=0, b=1, mean = 0.6499526, sd = 0.2497300)  
sS4_5s=rtruncnorm(1, a=0, b=1, mean = 0.6499526, sd = 0.2497300)
sS5_6s=rtruncnorm(1, a=0, b=1, mean = 0.6499526, sd = 0.2497300)
sS6_s=rtruncnorm(1, a=0, b=1, mean =  0.4004862 , sd = 0.3795896)

sSs<-c(sS0_1s,sS1_2s,sS2_3s,sS3_4s,sS4_5s,sS5_6s,sS6_s,sS6_s)/(1-E)
srFs<-rtruncnorm(1, a=0, b=Inf, mean = 0.5, sd = 0.044712)
sfs<-c(0,srFs,srFs,srFs,srFs,srFs,srFs,srFs)*0.5*F
sbps<-c(0.05,0.10,0.85,0.9,0.95,1,1.0000,1.0000) #all breed at after the 7th birthday (end of interval 6_7)

M3<-matrix(0,8,8)
M3[1,]<-c(Sn[1]*bpn[1]*rfn[1],
Sn[2]*bpn[2]*rfn[2],
Sn[3]*bpn[3]*rfn[3],
Sn[4]*bpn[4]*rfn[4],
Sn[5]*bpn[5]*rfn[5],
Sn[6]*bpn[6]*rfn[6],
Sn[7]*bpn[7]*rfn[7],
Sn[8]*bpn[8]*rfn[8])
M3[2,1]<-Sn[1]
M3[3,2]<-Sn[2]
M3[4,3]<-Sn[3]
M3[5,4]<-Sn[4]
M3[6,5]<-Sn[5]
M3[7,6]<-Sn[6]
M3[8,7]<-Sn[7]
M3[8,8]<-Sn[8]

M4<-matrix(0,8,8)
M4[1,1:8]<-c(sSs[1]*sbps[1]*sfs[1],
sSs[2]*sbps[2]*sfs[2],
sSs[3]*sbps[3]*sfs[3],
sSs[4]*sbps[4]*sfs[4],
sSs[5]*sbps[5]*sfs[5],
sSs[6]*sbps[6]*sfs[6],
sSs[7]*sbps[7]*sfs[7],
sSs[8]*sbps[8]*sfs[8])
M4[2,1]<-sSs[1]
M4[3,2]<-sSs[2]
M4[4,3]<-sSs[3]
M4[5,4]<-sSs[4]
M4[6,5]<-sSs[5]
M4[7,6]<-sSs[6]
M4[8,7]<-sSs[7]
M4[8,8]<-sSs[8]

sequia.l.sim[i,1]<-eigen.analysis(M3)$lambda
sequia.l.sim[i,2]<-eigen.analysis(M4)$lambda

}

cbind(mean(normal.l.sim[,1]),var(normal.l.sim[,1])^0.5,mean(normal.l.sim[,2]),var(normal.l.sim[,2])^0.5)
cbind(mean(sequia.l.sim[,1]),var(sequia.l.sim[,1])^0.5,mean(sequia.l.sim[,2]),var(sequia.l.sim[,2])^0.5)
