# Supplementary material for: Hardship at birth alters the impact of climate change on a long-lived predator
Source: Nat Commun. 2022 Sep 27;13:5517. doi: 10.1038/s41467-022-33011-7 (PMC9515099; doi:10.1038/s41467-022-33011-7)
Supplement: Supplementary file 3 — Supplementary Code 1 [file 41467_2022_33011_MOESM3_ESM.zip › 2_MR_2021_SCENARIOS.R]

#########################################
# Matrix Pop Model of the Red Kite parameter for sequia vs no-sequia      #
########################################

library(plot3D)
library(popbio)
library(matrixStats)
############################################
# Modelling pop trajectories
# With 3 different scenarios of frequency of sequia
############################################

source("1_MR_2021_PARAM.R")

eigen.analysis(M1)$lambda
eigen.analysis(M2)$lambda
eigen.analysis(M3)$lambda
eigen.analysis(M4)$lambda

freq<-c(0.1,0.2,0.3)
k<-length(freq)
t=100
scenarios<-matrix(0,k,(t+1))
scenarios_adults<-matrix(0,k,(t+1))
scenarios_bad<-matrix(0,k,(t+1))
scenarios_good<-matrix(0,k,(t+1))


N_overall<-matrix(0,16,t+1)
N_overall[1:8,1]<-c(30.45,30.45,6.96,6.96,6.96,6.96,42.63,42.63)
N_overall[9:16,1]<-c(13.125,13.125,3,3,3,3,18.375,18.375)


#create time-series of sequias
ts_occur<-matrix(0,k,t+1)
for (z in 1:k){
ts_occur[z,2:(t+1)]<-rbinom(t,1,freq[z]) #1=sequia
}
rowSums(ts_occur) #number of sequias in each time-series

#Running pop according to ts_occur scenarios for Bad and Good sub-pop
for (j in 1:k){ #number of scenario changing the freq of sequia
for (i in 2:(t+1)){
temp<-ts_occur[j,i]
#Normal year
if (temp==0) 		{
N_overall[1:8,i]<-M1%*%N_overall[1:8,i-1]
N_overall[9:16,i]<-M2%*%N_overall[9:16,i-1]
N_overall[1,i]<-N_overall[1,i]+N_overall[9,i]
N_overall[9,i]<-0
				} 
# else sequias
else 				{
N_overall[1:8,i]<-M3%*%N_overall[1:8,i-1]
N_overall[9:16,i]<-M4%*%N_overall[9:16,i-1]
N_overall[9,i]<-N_overall[1,i]+N_overall[9,i]
N_overall[1,i]<-0
				}
			} #close i

scenarios[j,]<-colSums(N_overall)
scenarios_adults[j,]<-colSums(N_overall[3:16,])
scenarios_bad[j,]<-colSums(N_overall[9:16,])
scenarios_good[j,]<-colSums(N_overall[1:8,])
	} #close j

ts_occur
rowSums(ts_occur)
scenarios_good
scenarios_bad
scenarios
N_overall_all<-N_overall
dim(scenarios)
dim(N_overall)

plot(scenarios[1,],type = "l",lty=1)
lines(scenarios[2,], col="red")
lines(scenarios[3,],col="blue")

plot(scenarios_good[2,],type = "l",lty=1,ylim=c(0,300))
lines(scenarios_bad[2,], col="red")
