# Supplementary material for: Hardship at birth alters the impact of climate change on a long-lived predator
Source: Nat Commun. 2022 Sep 27;13:5517. doi: 10.1038/s41467-022-33011-7 (PMC9515099; doi:10.1038/s41467-022-33011-7)
Supplement: Supplementary file 3 — Supplementary Code 1 [file 41467_2022_33011_MOESM3_ESM.zip › 2tris_MR_2021_SEQUIA.R]

################################################
#   It creates time-series of sequias used to project the pop
################################################

##############  only 1 set of time series of sequias NO EVELOP #################
# k and t from 2_MR_2021_SCENARIOS.R
source("2_MR_2021_SCENARIOS.R")

############ For envelope : build an arrayy of 100 x 3 time series ##############
w=100
t=100
all<-array(0,dim=c(3,(t+1),w))
n.sequias<-matrix(0,w,k)
for (f in 1:w){
for (z in 1:k){
all[z,2:(t+1),f]<-rbinom(t,1,freq[z]) #1=sequia
}
n.sequias[f,]<-rowSums(all[1:k,1:(t+1),f])
}
n.sequias #number of sequia event in each Time series according to frequency (in column)
