# Supplementary material for: Hardship at birth alters the impact of climate change on a long-lived predator
Source: Nat Commun. 2022 Sep 27;13:5517. doi: 10.1038/s41467-022-33011-7 (PMC9515099; doi:10.1038/s41467-022-33011-7)
Supplement: Supplementary file 3 — Supplementary Code 1 [file 41467_2022_33011_MOESM3_ESM.zip › 5_MR_2021_SEQUIA_NO_BAD.R]

###### No Born in Bad conditions ##################
# All is 100 time-series of sequias for each frequency (3) dim(all)=3,101,100 
# From MR_2021_SEQUIA

source("2_MR_2021_SCENARIOS.R")
source("2tris_MR_2021_SEQUIA.R")

############ For FIg4: build an array of 100 x 3 time series with frequency 0.27##############
w=100
t=100
freq.one<-c(0.20,0.20,0.20)
all.one<-array(0,dim=c(3,(t+1),w))
n.sequias.one<-matrix(0,w,k)
for (f in 1:w){
for (z in 1:k){
all.one[z,2:(t+1),f]<-rbinom(t,1,freq.one[z]) #1=sequia
}
n.sequias.one[f,]<-rowSums(all.one[1:k,1:(t+1),f])
}
n.sequias.one #number of sequia event in each Time series according to frequency (in column)
hist(n.sequias.one)
####### Warning!!##### This iS ONLY for a single frequency 0.27 ##############33
all<-all.one
n.sequias<-n.sequias.one
freq<-freq.one
###########################################################################

################## Trajecory WITHOUT born during sequia and f=0.27###################

scenarios_nb<-array(0,dim=dim(all))
scenarios_nb_adults<-array(0,dim=dim(all))
N_overall<-array(0,dim=c(16,t+1,w)) #age-classes, time, repetition x envelop 
N_overall[1:8,1,]<-c(43.575,43.575,9.96,9.96,9.96,9.96,61.005,61.005)
N_overall[9:16,1,]<-0 #No Born in bad condition

#TRAJECTORIES
for (q in 1:w){ # Replicates for enveloppe
#Running pop according to ts_occur scenarios for Good sub-pop only
	for (j in 1:k){ #number of scenario changing the freq of sequia (3)
		for (i in 2:(t+1)){ #time
		temp<-all[j,i,q]    #it reads whether there is a sequia event or not
		#Normal contemporary year for born in normal year N1 and sequia N2
			if (temp==0) 		{
			N_overall[1:8,i,q]<-M1%*%N_overall[1:8,i-1,q]
			N_overall[1,i,q]<-N_overall[1,i,q]+N_overall[9,i,q]
			N_overall[9,i,q]<-0
							} 
			if (temp==1) 		{
			N_overall[1:8,i,q]<-M3%*%N_overall[1:8,i-1,q]
			N_overall[9:16,i,q]<-0
			N_overall[1,i,q]<-N_overall[1,i,q]+N_overall[9,i,q]
			N_overall[9,i,q]<-0
				}
		} #close i
	scenarios_nb[j,,q]<-colSums(N_overall[,,q])
	scenarios_nb_adults[j,,q]<-sum(N_overall[3:16,,q])
	} #close j
} #close q

scenarios_nb # frequency of drought,time,replicates
N_overall_nb<-N_overall

plot(scenarios_nb[1,,1],type = "l",lty=1)
for (h in 1:w){
lines(scenarios_nb[1,,h], col="black")
lines(scenarios_nb[2,,h], col="red")
lines(scenarios_nb[3,,h], col="green")
}

##################### WITH born in SEQUIA and f=0.27
scenarios<-array(0,dim=dim(all))
scenarios_adults<-array(0,dim=dim(all))
N_overall<-array(0,dim=c(16,t+1,w)) #age-classes, time, repetition x envelop 
N_overall[1:8,1,]<-c(30.45,30.45,6.96,6.96,6.96,6.96,42.63,42.63)
N_overall[9:16,1,]<-c(13.125,13.125,3,3,3,3,18.375,18.375) #born in bad conditions

#TRAJECTORIES
for (q in 1:w){ # Replicates for enveloppe
	for (j in 1:k){ #number of scenario changing the freq of sequia
		for (i in 2:(t+1)){ #time
		temp<-all[j,i,q]
		#Normal year
			if (temp==0) 		{
			N_overall[1:8,i,q]<-M1%*%N_overall[1:8,i-1,q]
			N_overall[9:16,i,q]<-M2%*%N_overall[9:16,i-1,q]
			N_overall[1,i,q]<-N_overall[1,i,q]+N_overall[9,i,q]
			N_overall[9,i,q]<-0
				} 
			if (temp==1)
						{
			N_overall[1:8,i,q]<-M3%*%N_overall[1:8,i-1,q]
			N_overall[9:16,i,q]<-M4%*%N_overall[9:16,i-1,q]
			N_overall[9,i,q]<-N_overall[1,i,q]+N_overall[9,i,q]
			N_overall[1,i,q]<-0
				}
		} #close i
	scenarios[j,,q]<-colSums(N_overall[,,q])
	scenarios_adults[j,,q]<-colSums(N_overall[3:16,,q])
	} #close j
} #close q

scenarios
N_overall<-N_overall

plot(scenarios[1,,1],type = "l",lty=1)
for (h in 1:w){
lines(scenarios[1,,h], col="black")
lines(scenarios[2,,h], col="red")
lines(scenarios[3,,h], col="green")
}

################ For Fig 4 ##################
#####  mean values
with<-rowMeans(scenarios[1,,])
without<-rowMeans(scenarios_nb[1,,])
plot(with,type = "l",lty=1,xlab=c("Time (yr)"),col="black",ylab=c("Number of birds"))
lines(without, col="red")
cbind(with,without,1-with/without)

# to be sure (double check)
with.2<-rowMeans(scenarios[2,,])
without.2<-rowMeans(scenarios_nb[2,,])
with.3<-rowMeans(scenarios[3,,])
without.3<-rowMeans(scenarios_nb[3,,])
plot(with.2,type = "l",lty=1,xlab=c("Time (yr)"),col="black",ylab=c("Number of birds"))
lines(without.2, col="red")
lines(with.3, col="blue")
lines(without.3, col="green")
