# Supplementary material for: Hardship at birth alters the impact of climate change on a long-lived predator
Source: Nat Commun. 2022 Sep 27;13:5517. doi: 10.1038/s41467-022-33011-7 (PMC9515099; doi:10.1038/s41467-022-33011-7)
Supplement: Supplementary file 5 — Source Data [file 41467_2022_33011_MOESM5_ESM.xlsx]

## Sheet: Fig. 2e
normal (1) vs drought (2)	prey availability
2	1.588
2	0.0945
2	3.5001
2	0.266
2	0.0025
2	1.017
2	1.115
2	5.274
2	7.444
2	4.057
2	5.274
2	7.444
2	0.3335
2	1.942
2	5.498
2	0
2	1.0935
2	0.923
2	0.024
2	0.3295
2	7.6335
2	2.2615
2	2.262
2	1.663
2	2.2615
2	0.015
2	0.0475
2	1.018
2	1.042
2	2.0415
1	0.4486
1	1.4781
1	0.3973
1	0.4645
1	0.211
1	0.524
1	0.97
1	2.608
1	0.7215
1	0
1	0
1	0.094
1	0.423
1	0.003
1	0
1	1.019
1	0.007
1	0.027
1	0.012
1	2.25
1	0
1	0
1	0
1	0.205
1	0
1	0
1	0.2815
1	0
1	0
1	0.0025
1	0.1195
1	0.1435
1	0.1195
1	0.1435
1	0.1195
1	0.1435
1	0.204
1	0.3805
1	0.204
1	0.3805
1	0.1
1	0.012
1	0.144
1	0.1
1	0.012
1	3.675
1	0.182
1	0.229
1	0.317
1	0.082
1	1.026
1	0.631
1	0.237
1	0.634
1	1.061
1	0.1746
1	1.1756
1	0.347
1	1.178
1	0.27
2	1.057
2	1.383
2	0.953
2	1.96
2	0.646
2	2.226
2	1.482
2	0.918
2	0.487
2	0.217
2	0.5
2	1.649
2	1.754
2	1.742
2	2.471
2	1.619
2	0.5
2	1.846
2	2.79
2	9.15
2	5.105
2	1.562
2	0.997
2	0.823
2	1.457
2	0.736
2	0.082
2	1.014
2	0.103
2	0.33

## Sheet: Fig. 2f
normal (1) vs drought (2)	offspring provisioning rates
1	325
1	354
1	214
1	214
1	24
1	354
1	354
1	225
1	268
1	48
1	225
1	359
1	173
1	80
1	4
1	80
1	426
1	812
1	175
1	0
1	0
2	425
2	300
2	250
2	250
2	250
2	218
2	168
2	575
2	500
2	446
2	1006
2	262
2	446
2	301
1	225
1	620
1	60
1	4
1	891
1	350
1	350
1	41
1	177
1	55
1	196
1	500
1	500
1	168
1	4
1	4
1	430
1	580
1	1012
1	446
1	148
1	150
1	215
1	133
1	67
1	135
1	72
2	80
2	350
2	360
2	300
2	300
2	350
2	175
2	438
2	2
2	175
2	337
2	175
2	425
2	250
2	663
2	360
2	390
2	465
2	586
2	182
2	168
2	591
2	488
2	430
2	500
2	710
2	710
2	335
2	485
1	0
1	100
1	0
2	675
2	800
2	1288

## Sheet: Fig. 3a
normal (1) vs drought (2)	young fledged/breeding pair
2	0
2	0
2	0
2	0
2	0
2	3
2	3
2	3
2	1
2	1
2	1
2	2
2	2
2	1
2	1
2	2
2	0
2	0
2	2
2	2
2	0
2	2
2	0
2	1
1	0
1	2
1	1
1	1
1	1
1	0
1	2
1	0
1	0
1	0
1	0
1	1
1	1
2	1
2	1
2	1
2	2
2	2
2	2
2	1
2	2
2	2
2	2
2	1
2	0
2	0
2	0
1	0
1	0
1	2
1	3
1	1
1	1
1	1
1	0
1	2
1	1
1	0
1	0
1	0
1	1
1	0
1	3
1	0
1	1
2	1
2	0
2	0
2	0
2	1
2	2
2	1
2	1
2	2
2	1
2	0
2	2
2	1
2	0
2	3
2	0
2	0
2	3
2	1
2	0
2	0
2	2
2	1
2	0
2	3
2	2
2	3
2	2
2	2
2	0
2	0
2	2
2	1
2	0
2	2
2	2
2	0
2	0
2	2
2	3
2	1
2	1
2	2
2	2
2	3
2	1
2	2
2	3
2	1
2	1
2	2
2	2
2	0
2	1
2	0
2	1
2	0
2	3
2	3
2	3
2	3
2	2
2	3
2	0
2	2
2	2
2	2
2	1
2	1
2	1
2	0
2	1
2	3
2	0
2	2
2	1
2	0
2	3
2	3
2	0
2	0
2	2
2	0
2	2
2	0
2	1
2	1
2	1
2	1
2	0
2	2
2	2
2	0
2	2
2	0
2	1
2	1
2	1
2	3
2	2
2	2
2	0
2	0
2	1
2	0
2	0
2	0
2	1
2	2
2	0
2	2
2	0
2	0
2	0
2	0
2	0
2	0
2	0
2	0
2	2
2	2
2	1
2	2
2	0
2	0
2	0
2	2
2	3
2	2
2	2
2	1
2	1
2	1
2	1
2	1
2	3
2	2
2	0
2	0
2	0
2	0
2	0
2	0
2	2
2	3
2	1
2	0
2	2
2	2
2	2
2	1
2	0
2	1
2	0
2	1
2	1
2	2
2	2
2	1
2	2
2	0
2	0
2	0
2	1
1	0
1	0
1	0
1	0
1	0
1	0
1	0
1	0
1	0
1	0
1	0
1	1
1	0
1	1
1	0
1	2
1	1
1	1
1	2
1	0
1	0
1	2
1	1
1	0
1	2
1	0
1	0
1	0
1	0
1	0
1	0
1	0
1	0
1	0
1	1
1	0
1	1
1	0
1	1
1	0
1	1
1	3
1	3
1	0
1	1
1	1
1	1
1	1
1	0
1	0
1	2
1	0
1	0
1	1
1	0
1	0
2	1
2	1
2	0
2	0
2	1
2	2
2	2
2	2
2	2
2	0
2	0
2	1
2	1
2	0
2	0
2	0
2	0
2	0
2	0
2	2
2	2
2	0
2	2
2	3
2	1
2	0
2	1
2	2
2	3
2	0
2	0
2	1
2	1
2	2
2	0
2	0
2	1
1	1
1	0
1	0
1	0
1	0
1	1
1	1
1	1
1	1
1	0
1	0
1	0
1	1
1	0
1	0
1	2
1	0
1	0
1	0
2	1
2	0
2	2
2	1
2	1
2	1
2	1
2	1
2	1
2	3
2	1
2	0
2	0
2	0
2	0
2	0
2	0
2	1
2	1
2	1
2	0
2	0
2	0
1	1
1	1
1	0
2	1
2	2
2	0
2	2
2	1
2	2
2	1
2	1
2	0
2	1
2	1
2	0
2	2
2	1
2	2
2	1
2	2
2	2
2	2
2	2
2	0
2	1
2	1
2	1
2	2
2	0
2	0
2	0
2	0
2	0
2	1
2	0
2	1
2	1
2	0
2	0
2	1
2	0
2	0
2	0
2	0
2	0
2	0
2	0
2	0
2	0
2	2
2	0
2	0
2	2
2	2
2	3
2	0
2	0
2	2
2	3
2	0
2	1
2	0
2	1
2	0
2	1
2	0
2	0
2	1
2	2
2	2
2	0
2	0
2	2
2	1
2	1
2	0
2	1
2	1
2	0
2	0
2	1
2	1
2	0
1	1
1	0
1	0
1	0
1	0
1	0
1	1
1	0
1	0
1	0
1	0
1	0
1	0
1	0
1	0
1	2
1	0
1	0
1	0
1	0
1	0
1	0
1	0
1	0
1	2
1	1
1	1
1	0
1	3
2	0
2	0
2	0
2	0
2	0
2	0
2	1
2	0
2	0
2	1
2	2
2	0
2	0
2	0
2	1
2	0
2	0
2	1
2	2
2	2
2	0
2	0
2	0
2	0
2	0
2	0
2	1
2	1
1	0
1	0
1	1
1	2
1	1
1	0
1	1
1	1
1	0
1	0
1	0
1	0
1	0
1	2
1	2
1	1
1	0
1	0
1	0
1	1
1	0
1	0
1	2
1	0
2	0
2	0
2	0
2	0
2	1
2	1
2	0
2	0
2	1
2	0
2	0
2	0
2	0
2	0
2	0
2	0
2	0
2	0
2	0
2	0
2	0
2	2
1	0
1	0
1	0
1	0
1	0
1	2
1	0
1	2
1	1
1	1
1	0
1	2
1	0
1	2
1	0
1	0
1	2
1	2
1	0
2	0
2	1
2	0
2	0
2	1
2	2
2	0
2	0
2	0
2	0
2	2
2	0
2	1
2	2
2	0
2	1
2	0
2	0
2	0
2	2
2	2
2	0
2	0
2	0
2	0
2	1
2	0
2	3
2	0
2	2
2	2
2	0
2	1
2	0
2	0
2	0
2	1
2	1
2	2
2	1
2	0
2	1
2	0
2	0
2	1
2	2
2	1
2	0
2	1
2	0
2	0
2	0
2	1
2	2
2	0
2	0
2	1
2	3
2	0
2	3
2	2
2	2
2	1

## Sheet: Fig. 3b
normal (1) vs drought (2)	young fledged/territorial pair
2	0
2	0
2	2
2	0
2	0
2	0
2	1
2	1
2	3
2	3
2	3
2	1
2	1
2	2
2	1
2	2
2	1
2	2
2	2
2	2
2	2
2	1
2	1
2	2
2	0
2	0
2	0
2	0
2	2
2	2
2	2
2	0
2	2
2	0
2	1
2	1
1	0
1	2
1	1
1	1
1	2
1	1
1	0
1	2
1	2
1	0
1	0
1	0
1	0
1	0
1	1
1	1
1	1
1	1
2	1
2	1
2	1
2	2
2	2
2	2
2	1
2	2
2	2
2	2
2	2
2	1
2	0
2	1
2	0
2	0
2	3
2	0
2	0
1	0
1	0
1	2
1	2
1	3
1	1
1	2
1	2
1	1
1	0
1	2
1	1
1	2
1	0
1	0
1	0
1	1
1	0
1	3
1	2
1	1
1	3
1	0
1	1
2	1
2	0
2	0
2	0
2	1
2	2
2	1
2	1
2	2
2	1
2	0
2	2
2	1
2	0
2	3
2	0
2	2
2	3
2	0
2	3
2	2
2	3
2	2
2	0
2	0
2	3
2	0
2	2
2	1
2	0
2	2
2	3
2	2
2	1
2	2
2	3
2	2
2	1
2	2
2	1
2	0
2	0
2	2
2	1
2	0
2	2
2	2
2	0
2	0
2	2
2	3
2	1
2	1
2	2
2	2
2	2
2	3
2	1
2	2
2	2
2	3
2	1
2	1
2	2
2	2
2	1
2	3
2	2
2	3
2	2
2	3
2	2
2	0
2	1
2	1
2	0
2	1
2	0
2	3
2	3
2	3
2	3
2	2
2	3
2	2
2	0
2	2
2	2
2	2
2	2
2	1
2	1
2	1
2	0
2	1
2	2
2	2
2	3
2	0
2	2
2	1
2	3
2	1
2	3
2	0
2	3
2	3
2	0
2	0
2	2
2	0
2	2
2	0
2	1
2	1
2	1
2	3
2	3
2	1
2	1
2	2
2	0
2	2
2	2
2	0
2	2
2	0
2	1
2	0
2	1
2	2
2	0
2	1
2	2
2	3
2	2
2	2
2	2
2	0
2	0
2	2
2	1
2	0
2	0
2	0
2	0
2	1
2	0
2	1
2	3
2	2
2	0
2	0
2	1
2	0
2	0
2	0
2	0
2	0
2	0
2	0
2	0
2	2
2	3
2	2
2	2
2	3
2	1
2	2
2	0
2	2
2	3
2	0
2	2
2	0
2	2
2	3
2	2
2	3
2	2
2	1
2	1
2	1
2	1
2	3
2	3
2	2
2	1
2	2
2	3
2	2
2	0
2	0
2	0
2	2
2	0
2	0
2	0
2	0
2	2
2	3
2	1
2	0
2	2
2	2
2	2
2	2
2	1
2	1
2	0
2	2
2	3
2	2
2	1
2	2
2	1
2	1
2	2
2	1
2	0
2	1
2	1
2	2
2	2
2	1
2	2
2	0
2	0
2	0
2	0
2	1
2	1
2	3
2	1
2	1
2	0
2	1
2	1
2	0
2	2
2	2
2	1
2	2
2	0
2	1
1	1
1	0
1	0
1	0
1	0
1	0
1	0
1	0
1	0
1	0
1	0
1	0
1	0
1	0
1	0
1	0
1	0
1	0
1	0
1	0
1	1
1	1
1	2
1	0
1	1
1	0
1	1
1	0
1	0
1	1
1	2
1	0
1	1
1	0
1	1
1	2
1	0
1	0
1	0
1	0
1	0
1	2
1	1
1	0
1	2
1	0
1	0
1	0
1	0
1	0
1	0
1	0
1	0
1	0
1	0
1	0
1	1
1	0
1	2
1	1
1	0
1	2
1	0
1	0
1	2
1	0
1	1
1	1
1	0
1	0
1	1
1	0
1	0
1	0
1	1
1	3
1	3
1	0
1	0
1	1
1	1
1	1
1	1
1	0
1	0
1	2
1	2
1	2
1	0
1	0
1	1
1	2
1	0
1	0
1	0
2	0
2	0
2	1
2	1
2	0
2	0
2	1
2	0
2	2
2	2
2	2
2	2
2	0
2	0
2	0
2	0
2	1
2	1
2	1
2	1
2	1
2	1
2	1
2	2
2	1
2	0
2	0
2	0
2	0
2	0
2	0
2	0
2	0
2	0
2	0
2	0
2	0
2	1
2	2
2	0
2	0
2	2
2	0
2	0
2	2
2	2
2	2
2	2
2	3
2	1
2	3
2	0
2	3
2	0
2	0
2	1
2	2
2	3
2	0
2	0
2	0
2	1
2	0
2	1
2	1
2	0
2	0
2	2
2	1
2	3
2	2
2	0
2	0
2	0
2	0
2	0
2	0
2	2
2	1
2	2
2	0
2	3
2	2
1	1
1	1
1	0
1	0
1	0
1	0
1	0
1	0
1	0
1	0
1	0
1	1
1	1
1	1
1	1
1	1
1	1
1	1
1	0
1	0
1	0
1	0
1	1
1	0
1	0
1	0
1	0
1	0
1	3
1	0
1	2
1	0
1	0
1	0
1	0
1	0
1	0
2	1
2	1
2	0
2	2
2	1
2	1
2	1
2	1
2	1
2	1
2	1
2	2
2	1
2	1
2	2
2	1
2	1
2	3
2	1
2	0
2	0
2	0
2	0
2	0
2	0
2	0
2	0
2	0
2	0
2	0
2	0
2	0
2	0
2	0
2	0
2	2
2	1
2	1
2	2
2	2
2	1
2	1
2	1
2	1
2	1
2	1
2	2
2	1
2	1
2	1
2	0
2	0
2	0
2	0
2	1
2	1
2	1
2	1
2	2
2	2
2	2
2	1
2	1
2	1
2	1
2	3
2	2
2	3
2	1
2	1
2	1
1	1
1	1
1	2
1	1
1	1
1	0
2	1
2	2
2	0
2	2
2	1
2	0
2	0
2	2
2	1
2	1
2	0
2	2
2	0
2	0
2	0
2	0
2	1
2	0
2	0
2	1
2	0
2	2
2	1
2	0
2	2
2	1
2	3
2	0
2	0
2	0
2	1
2	0
2	1
2	0
2	0
2	0
2	1
2	0
2	2
2	0
2	0
2	0
2	0
2	2
2	0
2	0
2	1
2	0
2	0
2	1
2	1
2	2
2	1
2	2
2	0
2	0
2	0
2	2
2	0
2	2
2	2
2	2
2	0
2	2
2	2
2	0
2	0
2	0
2	1
2	1
2	0
2	1
2	0
2	2
2	0
2	0
2	0
2	0
2	0
2	1
2	0
2	0
2	2
2	0
2	2
2	2
2	1
2	0
2	1
2	0
2	2
2	1
2	2
2	2
2	3
2	0
2	3
2	0
2	0
2	1
2	1
2	1
2	1
2	0
2	2
2	2
2	2
2	2
2	0
2	0
2	1
2	1
2	1
2	2
2	2
2	0
2	0
2	0
2	1
2	1
2	0
2	2
2	1
2	2
2	1
2	1
2	2
2	0
2	0
2	1
2	0
2	0
2	0
2	0
2	0
2	2
2	0
2	0
2	1
2	0
2	1
2	0
2	0
2	3
2	0
2	0
2	1
2	0
2	2
2	0
2	2
2	2
2	1
2	2
2	1
2	0
2	0
2	2
2	3
2	0
2	0
2	2
2	3
2	2
2	1
2	0
2	1
2	0
2	1
2	1
2	2
2	1
2	0
2	0
2	1
2	0
2	2
2	0
2	1
2	2
2	2
2	2
2	0
2	0
2	0
2	2
2	1
2	1
2	0
2	1
2	1
2	0
2	0
2	1
2	1
2	0
1	1
1	0
1	0
1	0
1	0
1	0
1	0
1	0
1	0
1	1
1	0
1	0
1	0
1	0
1	0
1	0
1	0
1	0
1	0
1	0
1	2
1	0
1	0
1	0
1	0
1	0
1	0
1	0
1	0
1	0
1	0
1	0
1	0
1	0
1	0
1	0
1	0
1	0
1	0
1	0
1	0
1	0
1	2
1	0
1	0
1	1
1	1
1	0
1	2
1	3
2	0
2	0
2	0
2	0
2	0
2	0
2	0
2	0
2	0
2	0
2	0
2	0
2	0
2	0
2	0
2	1
2	0
2	0
2	0
2	0
2	1
2	2
2	0
2	0
2	0
2	1
2	0
2	0
2	0
2	1
2	0
2	2
2	2
2	0
2	0
2	0
2	0
2	0
2	0
2	0
2	0
2	0
2	1
2	3
2	1
2	1
2	0
1	0
1	0
1	1
1	0
1	0
1	0
1	0
1	2
1	1
1	0
1	1
1	0
1	1
1	0
1	0
1	0
1	0
1	0
1	0
1	0
1	0
1	0
1	0
1	2
1	2
1	1
1	0
1	0
1	0
1	0
1	0
1	1
1	0
1	0
1	0
1	0
1	0
1	0
1	2
1	0
1	2
1	0
2	0
2	0
2	0
2	0
2	0
2	0
2	0
2	0
2	0
2	0
2	0
2	1
2	0
2	0
2	1
2	1
2	0
2	0
2	0
2	0
2	1
2	0
2	0
2	0
2	0
2	0
2	0
2	0
2	0
2	0
2	0
2	0
2	0
2	0
2	0
2	0
2	0
2	0
2	0
2	0
2	0
2	0
2	0
2	0
2	0
2	0
2	0
2	0
2	0
2	0
2	1
2	0
2	2
1	0
1	0
1	0
1	0
1	0
1	0
1	0
1	0
1	0
1	0
1	0
1	0
1	0
1	0
1	0
1	0
1	0
1	0
1	0
1	2
1	0
1	0
1	0
1	0
1	0
1	2
1	1
1	0
1	1
1	0
1	0
1	2
1	0
1	2
1	0
1	0
1	0
1	0
1	2
1	0
1	2
1	0
1	0
1	0
2	0
2	1
2	0
2	0
2	0
2	0
2	0
2	0
2	0
2	0
2	0
2	0
2	1
2	2
2	0
2	0
2	0
2	0
2	2
2	0
2	1
2	0
2	0
2	2
2	0
2	1
2	0
2	0
2	0
2	0
2	0
2	0
2	2
2	0
2	2
2	0
2	0
2	0
2	0
2	0
2	1
2	0
2	3
2	0
2	0
2	2
2	2
2	0
2	0
2	0
2	1
2	0
2	0
2	0
2	1
2	1
2	2
2	1
2	0
2	1
2	3
2	0
2	0
2	0
2	1
2	2
2	1
2	0
2	0
2	0
2	1
2	0
2	1
2	0
2	0
2	0
2	0
2	1
2	2
2	0
2	0
2	0
2	0
2	1
2	3
2	0
2	3
2	2
2	2
2	1

## Sheet: Fig. 3c
normal (1) vs drought (2)	body condition
1	38.1
1	-131.9
1	-59.1
1	244.5
1	5
1	-55.5
1	-76.6
2	59.2
2	134.4
2	19.5
2	-11.4
2	38.2
2	203.5
2	9.2
2	7
2	17.8
2	72.8
2	-43.9
2	43.5
1	29.2
1	341.5
1	378.5
1	-145.5
1	-124.1
1	132.6
1	-34.1
2	-234.2
2	-21.8
2	81.1
2	88.6
2	66.1
2	13.5
2	173
2	-233
2	147.8
2	24.9
2	82.8
2	21.2
2	34.2
2	53.8
2	-140.2
2	56.1
2	-9.1
2	20.2
2	83.9
2	38.2
2	107.8
2	-76.6
2	88.1
2	-46.1
2	167.8
2	85.2
2	105
2	23.1
2	48.5
2	-49.8
1	9.4
1	51.8
1	88.8
1	33.1
1	46.2
1	110.9
1	-45.8
1	-64.6
1	-84.6
1	-194.6
1	-115.8
1	68
1	-81.5
1	-62.2
1	27.4
1	8.5
1	8.5
1	95.8
1	21.3
2	161.3
2	25.8
2	134.5
2	89.6
2	-116.4
2	118.6
2	207.8
2	147.8
2	-162.2
2	-11.5
2	64.2
2	-235.8
2	196.3
2	-47.5
2	59.5
2	19.4
2	-44.6
2	137.8
2	170
2	297.4
2	24
2	50.1
2	-51.5
2	-35.8
2	140.1
2	-62.5
2	116.2
2	73.5
2	39.4
2	29.1
2	99.6
2	6.2
2	250
2	183.6
2	166.2
2	131.3
2	131.2
2	115.4
2	-32.8
2	13.1
2	148.5
2	82.8
2	20.9
2	33.6
2	180
2	12.8
2	-31.5
2	174.6
2	55.8
2	18.6
2	148.5
2	85
2	109.6
1	89
1	-51.5
1	-72.2
1	101.3
1	20.1
1	97.8
1	70.1
1	100.1
1	-47.2
1	-4.2
1	180
2	115.4
2	-114.2
2	17.8
2	94.6
2	6.5
2	48.5
2	180
2	-60.9
2	28.6
2	-129.1
2	-10.8
2	-128.5
2	-42.2
2	23.1
2	65.1
2	127.2
2	-116.4
2	-40.6
2	73.5
2	-36.6
2	-108.9
2	-82.2
2	-29.1
2	85.4
2	68
2	2
2	-27.2
2	17.2
2	48.6
2	35.9
2	-41.4
2	-281.4
2	19.2
2	152.4
2	-52.2
2	-35.4
2	172.8
2	122.5
2	104.6
2	63.6
2	55.9
2	40.4
2	40.4
2	85.1
2	138.6
2	125.1
2	30.4
2	-37.8
2	94.4
2	156.3
2	33.5
2	-85.4
2	109.2
1	86.3
1	-129.6
1	-142.2
1	24.6
1	-66.5
1	113.6
2	32.8
2	149
2	33.5
2	60.4
2	-71.5
2	137.8
1	60.4
1	54.2
1	-182.2
1	-312.2
1	-18.9
1	-32.2
1	-119.1
1	-65.6
2	-102.2
2	-119.9
1	309.5
1	128.6
1	-66.4
1	-44.2
1	148.5
1	-196.4
2	28.6
2	-45.8
2	-1.4
2	-61.4
2	-273.7
2	15.2
2	93.5
2	-15.4
2	38
2	-39.8
2	-106.4
2	-19.8
2	118.6
2	-12.2
2	19.5
2	-39.1
2	63.6
2	88.1
2	-90.8
1	-30.5
1	16.8
2	28.5
2	53.2
2	13.5
2	128.2
2	-54.1
2	40.8
1	59.2
1	-23.9
1	-58.2
2	41.1
2	86.1
2	33.5
2	138.9
2	92.9
2	38.9
2	-44.8
2	-106.9
2	29.5
2	66.2
2	115.9
2	-236.1
2	-22.9
2	18.1
2	31.3
1	79.8
1	-3.8
1	-225.4
1	-268.5
1	-201.4
1	-320.4
1	0.1
1	-255.8
1	-108.7
2	-154.6
2	-176.4
2	-17.2
2	166.5
2	24.8
2	-99.9
2	57.8
2	17.4
2	-103.8
2	24.2
2	63.6
2	-100
2	-230.4
2	-70.6
2	-20.4
2	205
2	89
2	77.4
2	41.2
2	-74.1
2	-66.9
2	53.6
2	113.8
2	-9.1
2	78.5
2	13.1
1	65.8
1	-52.6
1	-282.8
1	119.1
2	108.5
2	-1.4
2	-145
2	-54.6
2	-106.4
2	-22.5
2	-392.2
2	-34.1
2	-19.1
2	17.8
2	108.1
2	64.6
2	24.6
2	-109.6
2	-109.1
2	103.5
2	-23.7
2	-14.1
2	52.5
1	-162.5
1	137.8
2	-56
2	-32.2
2	77.4
1	-242.2
1	-292.8
1	-114.2
1	-176.9
1	13.5
1	-236.5
2	-240.8
2	-22.5
2	-82.2
2	-314.1
2	-138.7
2	-9.1
2	-146.4
2	-146.4
2	-111.5
2	3.1
2	-233.7
2	-117.2
1	-96.4
1	-128.5
2	20.2
2	49.2
2	276.6
2	63
2	28.5
2	-101.4
1	-79.2
2	-70.9
2	-230
2	-76.4
2	-173.7
2	-43.8
2	-35.9
2	-191.5
2	20.4
1	-132.6
2	-357.8
2	-29.6
2	-244.1

## Sheet: Suppl. Fig. 1a
normal (1) vs drought (2)	probability of breeding
2	1
2	1
2	1
2	1
2	1
2	1
2	1
2	1
2	1
2	1
2	1
2	1
2	1
2	1
2	1
2	1
2	1
2	1
2	1
2	1
2	1
2	1
2	1
2	1
2	1
1	1
1	1
1	1
1	1
1	1
1	1
1	1
1	1
1	1
1	1
1	1
1	1
1	1
1	1
2	1
2	1
2	1
2	1
2	1
2	1
2	1
2	1
2	1
2	1
2	1
2	1
2	1
2	1
1	1
1	1
1	1
1	1
1	1
1	1
1	1
1	1
1	1
1	1
1	1
1	1
1	1
1	1
1	1
1	1
1	1
1	1
1	1
2	1
2	1
2	1
2	1
2	1
2	1
2	1
2	1
2	1
2	1
2	1
2	1
2	1
2	1
2	1
2	1
2	1
2	1
2	1
2	1
2	1
2	1
2	1
2	1
2	1
2	1
2	1
2	1
2	1
2	1
2	1
2	1
2	1
2	1
2	1
2	1
2	1
2	1
2	1
2	1
2	1
2	1
2	1
2	1
2	1
2	1
2	1
2	1
2	1
2	1
2	1
2	1
2	1
2	1
2	1
2	1
2	1
2	1
2	1
2	1
2	1
2	1
2	1
2	1
2	1
2	1
2	1
2	1
2	1
2	1
2	1
2	1
2	1
2	1
2	1
2	1
2	1
2	1
2	1
2	1
2	1
2	1
2	1
2	1
2	1
2	1
2	1
2	1
2	1
2	1
2	1
2	1
2	1
2	1
2	1
2	1
2	1
2	1
2	1
2	1
2	1
2	1
2	1
2	1
2	1
2	0
2	1
2	1
2	1
2	1
2	1
2	1
2	1
2	1
2	1
2	0
2	1
2	1
2	1
2	1
2	1
2	1
2	1
2	1
2	1
2	1
2	1
2	1
2	1
2	1
2	1
2	1
2	1
2	1
2	1
2	1
2	1
2	1
2	1
2	1
2	1
2	1
2	1
2	1
2	1
2	1
2	1
2	1
2	1
2	1
2	1
2	1
2	1
2	1
2	1
2	1
2	1
2	1
2	1
2	1
2	1
2	1
2	1
2	1
2	1
2	1
2	1
2	1
2	1
2	1
2	1
2	1
2	1
2	1
2	1
2	1
2	1
1	0
1	0
1	1
1	0
1	1
1	1
1	1
1	1
1	1
1	1
1	0
1	1
1	1
1	1
1	1
1	1
1	1
1	1
1	1
1	1
1	0
1	1
1	0
1	1
1	1
1	1
1	0
1	1
1	1
1	1
1	0
1	0
1	1
1	1
1	1
1	1
1	1
1	0
1	0
1	1
1	1
1	1
1	1
1	1
1	1
1	1
1	1
1	1
1	1
1	1
1	1
1	0
1	0
1	1
1	0
1	0
1	0
1	1
1	1
1	0
1	0
1	1
1	1
1	1
1	1
1	1
1	1
1	1
1	1
1	1
1	1
1	1
1	1
1	1
1	1
1	1
1	1
1	0
1	1
2	1
2	1
2	1
2	1
2	0
2	1
2	1
2	1
2	1
2	1
2	1
2	1
2	1
2	1
2	1
2	1
2	0
2	0
2	0
2	1
2	0
2	1
2	1
2	0
2	1
2	0
2	0
2	1
2	1
2	1
2	1
2	1
2	1
2	0
2	1
2	1
2	1
2	1
2	1
2	0
2	1
2	1
2	1
2	1
2	1
2	1
2	1
2	0
2	1
2	0
2	1
1	1
1	1
1	1
1	1
1	0
1	0
1	0
1	1
1	1
1	1
1	1
1	0
1	1
1	1
1	1
1	1
1	1
1	0
1	1
1	0
1	0
1	1
1	0
1	0
1	1
1	1
1	1
1	0
2	1
2	1
2	1
2	1
2	1
2	1
2	1
2	1
2	1
2	1
2	1
2	1
2	0
2	1
2	0
2	0
2	0
2	0
2	1
2	1
2	1
2	1
2	1
2	1
2	1
2	1
2	1
2	1
2	1
1	1
1	1
1	1
1	1
1	1
2	1
2	1
2	1
2	1
2	1
2	1
2	1
2	1
2	0
2	1
2	0
2	0
2	1
2	0
2	0
2	1
2	1
2	1
2	0
2	0
2	0
2	0
2	0
2	0
2	0
2	0
2	0
2	1
2	0
2	0
2	1
2	0
2	1
2	1
2	1
2	1
2	1
2	1
2	1
2	1
2	1
2	1
2	1
2	1
2	1
2	1
2	1
2	1
2	1
2	1
2	1
2	1
2	1
2	1
2	1
2	1
2	1
2	1
2	1
2	1
2	1
2	1
2	1
2	1
2	1
2	1
2	1
2	1
2	1
2	1
2	1
2	1
2	1
2	1
2	0
2	1
2	1
2	1
2	1
2	1
2	1
2	1
2	1
2	1
2	0
2	1
2	1
2	1
2	1
2	1
2	1
2	1
2	1
2	1
2	1
2	1
2	1
2	1
2	1
2	1
2	1
2	1
2	1
2	1
2	1
2	1
2	1
2	1
1	1
1	1
1	1
1	1
1	0
1	1
1	0
1	0
1	1
1	1
1	1
1	1
1	0
1	1
1	1
1	0
1	1
1	1
1	1
1	1
1	1
1	1
1	1
1	1
1	1
1	1
1	1
1	0
1	0
1	0
1	0
1	1
1	0
1	0
1	0
1	1
1	0
1	0
1	0
1	0
1	0
1	0
1	1
1	0
1	0
1	1
1	1
1	1
1	1
2	1
2	0
2	1
2	0
2	0
2	0
2	1
2	0
2	0
2	0
2	1
2	1
2	1
2	0
2	1
2	1
2	0
2	1
2	0
2	1
2	1
2	1
2	1
2	1
2	1
2	0
2	1
2	1
2	1
2	0
2	1
2	1
2	1
2	1
2	0
2	0
2	1
2	1
2	1
2	1
2	1
2	1
1	1
1	1
1	1
1	0
1	0
1	0
1	0
1	1
1	1
1	1
1	1
1	0
1	1
1	1
1	0
1	1
1	1
1	0
1	0
1	1
1	1
1	1
1	1
1	1
1	1
1	1
1	1
1	0
1	1
1	0
1	0
1	0
1	1
1	1
1	1
1	1
2	1
2	1
2	1
2	1
2	1
2	1
2	1
2	1
2	1
2	1
2	1
2	1
2	1
2	1
2	1
2	1
2	0
2	0
2	1
2	1
2	1
2	0
2	0
2	1
2	1
1	1
1	1
1	0
1	0
1	0
1	1
1	0
1	0
1	1
1	1
1	0
1	0
1	0
1	0
1	0
1	0
1	0
1	0
1	0
1	1
1	0
1	1
1	0
1	0
1	1
1	1
1	0
1	1
1	1
1	0
1	1
1	1
1	1
1	1
1	1
1	0
1	0
1	1
1	0
1	1
1	0
1	0
1	1
2	1
2	1
2	0
2	0
2	0
2	0
2	1
2	1
2	0
2	0
2	0
2	0
2	1
2	1
2	1
2	1
2	1
2	1
2	1
2	1
2	1
2	0
2	0
2	1
2	1
2	1
2	1
2	1
2	0
2	0
2	1
2	0
2	1
2	0
2	1
2	1
2	1
2	1
2	1
2	1
2	1
2	1
2	1
2	0
2	1
2	1
2	1
2	0
2	0
2	1
2	1
2	1
2	1
2	1
2	1
2	1
2	1
2	1
2	1
2	1
2	1

## Sheet: Suppl Fig. 1b
normal (1) vs drought (2)	eggs hatched	young fledged
2	3	0
2	3	3
2	1	1
2	1	1
2	2	2
2	2	2
2	2	1
2	3	2
2	3	0
2	1	0
2	3	2
1	3	2
1	4	1
1	3	1
1	1	1
1	3	2
1	3	0
1	3	1
1	2	1
2	2	1
2	1	1
2	1	1
2	2	2
2	3	2
2	2	2
2	2	1
2	2	2
2	3	2
2	2	2
1	2	2
1	4	3
1	2	2
1	1	1
1	2	0
1	2	2
1	2	1
1	2	1
1	3	3
1	2	1
2	2	1
2	2	0
2	3	1
2	2	2
2	3	1
2	2	1
2	2	2
2	2	1
2	2	1
2	3	3
2	2	2
2	3	2
2	3	3
2	2	2
2	3	3
2	2	1
2	2	2
2	2	2
2	2	2
2	3	3
2	2	1
2	3	2
2	3	2
2	3	3
2	2	1
2	2	2
2	3	3
2	1	1
2	2	1
2	2	0
2	3	3
2	3	3
2	3	3
2	3	3
2	2	2
2	2	2
2	2	2
2	2	2
2	1	1
2	2	1
2	2	1
2	2	0
2	2	1
2	3	3
2	2	1
2	1	0
2	3	3
2	3	3
2	2	0
2	2	2
2	3	2
2	1	1
2	3	1
2	2	1
2	1	1
2	2	0
2	2	2
2	2	0
2	2	2
2	2	1
2	2	2
2	2	2
2	2	0
2	2	0
2	3	1
2	2	1
2	2	1
2	3	2
2	2	2
2	3	2
2	3	3
2	1	1
2	3	1
2	3	1
2	1	1
2	3	3
2	2	2
2	2	2
2	3	3
2	2	1
2	2	0
2	2	2
2	2	2
2	2	1
2	2	1
2	1	1
2	1	1
1	1	0
1	3	0
1	2	0
1	1	0
1	1	0
1	1	0
1	3	0
1	1	1
1	1	0
1	1	1
1	3	2
1	2	1
1	1	0
1	2	0
1	2	2
1	2	1
1	3	2
1	3	0
1	2	0
1	3	0
1	2	0
1	3	0
1	3	3
1	3	3
1	3	1
1	1	1
2	2	2
2	1	0
2	2	2
2	3	2
2	2	2
2	3	3
2	1	1
2	2	2
2	3	3
2	1	1
2	2	2
2	1	0
2	1	1
1	1	1
1	1	1
1	1	0
1	3	1
1	2	1
1	2	1
1	1	1
1	1	1
1	1	0
1	2	2
2	2	1
2	3	3
2	1	1
1	1	1
2	2	1
2	2	1
2	2	2
2	2	2
2	2	2
2	3	3
2	3	2
2	3	3
2	2	0
2	3	1
2	2	0
2	2	1
2	2	2
2	2	2
2	2	1
2	1	1
2	2	1
2	1	1
1	2	1
1	1	0
1	1	0
1	2	1
1	2	0
1	2	0
1	1	0
1	2	2
1	1	0
1	1	0
1	1	0
1	2	2
1	2	1
1	3	3
2	3	0
2	2	0
2	2	0
2	1	1
2	2	0
2	1	1
2	2	1
2	3	2
2	2	2
2	3	3
1	2	1
1	2	1
1	3	0
1	2	2
1	2	2
1	1	1
2	1	0
2	2	0
2	2	0
2	2	0
2	2	0
1	1	0
1	2	2
1	1	1
1	2	1
2	3	2
2	2	0
2	2	0
2	2	2
2	2	2
2	2	0
2	2	2
2	2	0
2	3	3
2	3	2
2	2	1
2	2	1
2	2	2
2	2	1
2	3	1
2	3	2
2	3	1
2	3	1
2	1	1
2	3	2
2	1	0
2	2	1
2	3	3
2	3	3
2	2	2
2	1	1

## Sheet: Suppl Fig. 1c
normal (1) vs drought (2)	predation
2	0
2	1
2	1
2	1
2	1
2	1
2	1
2	1
2	1
2	0
2	1
2	1
1	1
1	1
1	1
1	1
1	1
1	1
1	1
1	1
2	1
2	1
2	1
2	1
2	1
2	1
2	1
2	1
2	1
2	1
2	1
1	1
1	1
1	1
1	1
1	1
1	1
1	1
1	1
1	1
1	1
2	1
2	0
2	1
2	1
2	1
2	1
2	1
2	1
2	1
2	1
2	1
2	1
2	1
2	1
2	1
2	1
2	1
2	1
2	1
2	1
2	1
2	1
2	1
2	1
2	1
2	1
2	1
2	1
2	1
2	1
2	1
2	1
2	1
2	1
2	1
2	1
2	1
2	1
2	1
2	1
2	1
2	1
2	1
2	1
2	1
2	1
2	1
2	1
2	1
2	1
2	1
2	1
2	1
2	1
2	1
2	1
2	1
2	1
2	1
2	1
2	1
2	1
2	1
2	1
2	1
2	1
2	1
2	1
2	1
2	1
2	1
2	1
2	1
2	1
2	1
2	1
2	1
2	1
2	1
2	1
2	1
2	1
2	1
2	1
2	1
2	1
2	1
2	1
2	1
2	1
2	1
2	1
1	0
1	0
1	0
1	0
1	0
1	0
1	0
1	1
1	1
1	1
1	1
1	1
1	1
1	0
1	1
1	1
1	1
1	0
1	0
1	1
1	0
1	1
1	1
1	1
1	1
1	1
2	1
2	1
2	1
2	1
2	1
2	1
2	1
2	1
2	1
2	1
2	1
2	1
2	1
2	1
1	1
1	1
1	1
1	1
1	1
1	1
1	1
2	1
2	1
1	1
2	1
2	1
2	1
2	1
2	1
2	1
2	1
2	1
2	1
2	1
2	1
2	1
2	1
2	1
2	1
2	1
2	1
2	1
1	1
1	1
1	0
1	1
1	0
1	1
1	1
1	1
1	1
1	0
1	1
1	1
1	1
2	0
2	0
2	0
2	1
2	0
2	1
2	1
2	1
2	1
1	1
1	1
1	0
1	1
1	1
1	1
2	1
2	1
2	0
2	0
2	1
1	0
1	1
1	1
1	1
2	1
2	1
2	1
2	0
2	0
2	1
2	1
2	1
2	1
2	1
2	1
2	1
2	1
2	1
2	1
2	1
2	1
2	1
2	1
2	1
2	1
2	0

## Sheet: Suppl Fig. 1d
normal (1) vs drought (2)	young fledged/breeding pair
2	0
2	0
2	0
2	0
2	0
2	3
2	3
2	3
2	1
2	1
2	1
2	2
2	2
2	1
2	1
2	2
2	0
2	0
2	2
2	2
2	0
2	2
2	0
2	1
1	0
1	2
1	1
1	1
1	1
1	0
1	2
1	0
1	0
1	0
1	0
1	1
1	1
2	1
2	1
2	1
2	2
2	2
2	2
2	1
2	2
2	2
2	2
2	1
2	0
2	0
2	0
1	0
1	0
1	2
1	3
1	1
1	1
1	1
1	0
1	2
1	1
1	0
1	0
1	0
1	1
1	0
1	3
1	0
1	1
2	1
2	0
2	0
2	0
2	1
2	2
2	1
2	1
2	2
2	1
2	0
2	2
2	1
2	0
2	3
2	0
2	0
2	3
2	1
2	0
2	0
2	2
2	1
2	0
2	3
2	2
2	3
2	2
2	2
2	0
2	0
2	2
2	1
2	0
2	2
2	2
2	0
2	0
2	2
2	3
2	1
2	1
2	2
2	2
2	3
2	1
2	2
2	3
2	1
2	1
2	2
2	2
2	0
2	1
2	0
2	1
2	0
2	3
2	3
2	3
2	3
2	2
2	3
2	0
2	2
2	2
2	2
2	1
2	1
2	1
2	0
2	1
2	3
2	0
2	2
2	1
2	0
2	3
2	3
2	0
2	0
2	2
2	0
2	2
2	0
2	1
2	1
2	1
2	1
2	0
2	2
2	2
2	0
2	2
2	0
2	1
2	1
2	1
2	3
2	2
2	2
2	0
2	0
2	1
2	0
2	0
2	0
2	1
2	2
2	0
2	2
2	0
2	0
2	0
2	0
2	0
2	0
2	0
2	0
2	2
2	2
2	1
2	2
2	0
2	0
2	0
2	2
2	3
2	2
2	2
2	1
2	1
2	1
2	1
2	1
2	3
2	2
2	0
2	0
2	0
2	0
2	0
2	0
2	2
2	3
2	1
2	0
2	2
2	2
2	2
2	1
2	0
2	1
2	0
2	1
2	1
2	2
2	2
2	1
2	2
2	0
2	0
2	0
2	1
1	0
1	0
1	0
1	0
1	0
1	0
1	0
1	0
1	0
1	0
1	0
1	1
1	0
1	1
1	0
1	2
1	1
1	1
1	2
1	0
1	0
1	2
1	1
1	0
1	2
1	0
1	0
1	0
1	0
1	0
1	0
1	0
1	0
1	0
1	1
1	0
1	1
1	0
1	1
1	0
1	1
1	3
1	3
1	0
1	1
1	1
1	1
1	1
1	0
1	0
1	2
1	0
1	0
1	1
1	0
1	0
2	1
2	1
2	0
2	0
2	1
2	2
2	2
2	2
2	2
2	0
2	0
2	1
2	1
2	0
2	0
2	0
2	0
2	0
2	0
2	2
2	2
2	0
2	2
2	3
2	1
2	0
2	1
2	2
2	3
2	0
2	0
2	1
2	1
2	2
2	0
2	0
2	1
1	1
1	0
1	0
1	0
1	0
1	1
1	1
1	1
1	1
1	0
1	0
1	0
1	1
1	0
1	0
1	2
1	0
1	0
1	0
2	1
2	0
2	2
2	1
2	1
2	1
2	1
2	1
2	1
2	3
2	1
2	0
2	0
2	0
2	0
2	0
2	0
2	1
2	1
2	1
2	0
2	0
2	0
1	1
1	1
1	0
2	1
2	2
2	0
2	2
2	1
2	2
2	1
2	1
2	0
2	1
2	1
2	0
2	2
2	1
2	2
2	1
2	2
2	2
2	2
2	2
2	0
2	1
2	1
2	1
2	2
2	0
2	0
2	0
2	0
2	0
2	1
2	0
2	1
2	1
2	0
2	0
2	1
2	0
2	0
2	0
2	0
2	0
2	0
2	0
2	0
2	0
2	2
2	0
2	0
2	2
2	2
2	3
2	0
2	0
2	2
2	3
2	0
2	1
2	0
2	1
2	0
2	1
2	0
2	0
2	1
2	2
2	2
2	0
2	0
2	2
2	1
2	1
2	0
2	1
2	1
2	0
2	0
2	1
2	1
2	0
1	1
1	0
1	0
1	0
1	0
1	0
1	1
1	0
1	0
1	0
1	0
1	0
1	0
1	0
1	0
1	2
1	0
1	0
1	0
1	0
1	0
1	0
1	0
1	0
1	2
1	1
1	1
1	0
1	3
2	0
2	0
2	0
2	0
2	0
2	0
2	1
2	0
2	0
2	1
2	2
2	0
2	0
2	0
2	1
2	0
2	0
2	1
2	2
2	2
2	0
2	0
2	0
2	0
2	0
2	0
2	1
2	1
1	0
1	0
1	1
1	2
1	1
1	0
1	1
1	1
1	0
1	0
1	0
1	0
1	0
1	2
1	2
1	1
1	0
1	0
1	0
1	1
1	0
1	0
1	2
1	0
2	0
2	0
2	0
2	0
2	1
2	1
2	0
2	0
2	1
2	0
2	0
2	0
2	0
2	0
2	0
2	0
2	0
2	0
2	0
2	0
2	0
2	2
1	0
1	0
1	0
1	0
1	0
1	2
1	0
1	2
1	1
1	1
1	0
1	2
1	0
1	2
1	0
1	0
1	2
1	2
1	0
2	0
2	1
2	0
2	0
2	1
2	2
2	0
2	0
2	0
2	0
2	2
2	0
2	1
2	2
2	0
2	1
2	0
2	0
2	0
2	2
2	2
2	0
2	0
2	0
2	0
2	1
2	0
2	3
2	0
2	2
2	2
2	0
2	1
2	0
2	0
2	0
2	1
2	1
2	2
2	1
2	0
2	1
2	0
2	0
2	1
2	2
2	1
2	0
2	1
2	0
2	0
2	0
2	1
2	2
2	0
2	0
2	1
2	3
2	0
2	3
2	2
2	2
2	1

## Sheet: Suppl Fig. 1e
normal (1) vs drought (2)	young fledged/territorial pair
2	0
2	0
2	2
2	0
2	0
2	0
2	1
2	1
2	3
2	3
2	3
2	1
2	1
2	2
2	1
2	2
2	1
2	2
2	2
2	2
2	2
2	1
2	1
2	2
2	0
2	0
2	0
2	0
2	2
2	2
2	2
2	0
2	2
2	0
2	1
2	1
1	0
1	2
1	1
1	1
1	2
1	1
1	0
1	2
1	2
1	0
1	0
1	0
1	0
1	0
1	1
1	1
1	1
1	1
2	1
2	1
2	1
2	2
2	2
2	2
2	1
2	2
2	2
2	2
2	2
2	1
2	0
2	1
2	0
2	0
2	3
2	0
2	0
1	0
1	0
1	2
1	2
1	3
1	1
1	2
1	2
1	1
1	0
1	2
1	1
1	2
1	0
1	0
1	0
1	1
1	0
1	3
1	2
1	1
1	3
1	0
1	1
2	1
2	0
2	0
2	0
2	1
2	2
2	1
2	1
2	2
2	1
2	0
2	2
2	1
2	0
2	3
2	0
2	2
2	3
2	0
2	3
2	2
2	3
2	2
2	0
2	0
2	3
2	0
2	2
2	1
2	0
2	2
2	3
2	2
2	1
2	2
2	3
2	2
2	1
2	2
2	1
2	0
2	0
2	2
2	1
2	0
2	2
2	2
2	0
2	0
2	2
2	3
2	1
2	1
2	2
2	2
2	2
2	3
2	1
2	2
2	2
2	3
2	1
2	1
2	2
2	2
2	1
2	3
2	2
2	3
2	2
2	3
2	2
2	0
2	1
2	1
2	0
2	1
2	0
2	3
2	3
2	3
2	3
2	2
2	3
2	2
2	0
2	2
2	2
2	2
2	2
2	1
2	1
2	1
2	0
2	1
2	2
2	2
2	3
2	0
2	2
2	1
2	3
2	1
2	3
2	0
2	3
2	3
2	0
2	0
2	2
2	0
2	2
2	0
2	1
2	1
2	1
2	3
2	3
2	1
2	1
2	2
2	0
2	2
2	2
2	0
2	2
2	0
2	1
2	0
2	1
2	2
2	0
2	1
2	2
2	3
2	2
2	2
2	2
2	0
2	0
2	2
2	1
2	0
2	0
2	0
2	0
2	1
2	0
2	1
2	3
2	2
2	0
2	0
2	1
2	0
2	0
2	0
2	0
2	0
2	0
2	0
2	0
2	2
2	3
2	2
2	2
2	3
2	1
2	2
2	0
2	2
2	3
2	0
2	2
2	0
2	2
2	3
2	2
2	3
2	2
2	1
2	1
2	1
2	1
2	3
2	3
2	2
2	1
2	2
2	3
2	2
2	0
2	0
2	0
2	2
2	0
2	0
2	0
2	0
2	2
2	3
2	1
2	0
2	2
2	2
2	2
2	2
2	1
2	1
2	0
2	2
2	3
2	2
2	1
2	2
2	1
2	1
2	2
2	1
2	0
2	1
2	1
2	2
2	2
2	1
2	2
2	0
2	0
2	0
2	0
2	1
2	1
2	3
2	1
2	1
2	0
2	1
2	1
2	0
2	2
2	2
2	1
2	2
2	0
2	1
1	1
1	0
1	0
1	0
1	0
1	0
1	0
1	0
1	0
1	0
1	0
1	0
1	0
1	0
1	0
1	0
1	0
1	0
1	0
1	0
1	1
1	1
1	2
1	0
1	1
1	0
1	1
1	0
1	0
1	1
1	2
1	0
1	1
1	0
1	1
1	2
1	0
1	0
1	0
1	0
1	0
1	2
1	1
1	0
1	2
1	0
1	0
1	0
1	0
1	0
1	0
1	0
1	0
1	0
1	0
1	0
1	1
1	0
1	2
1	1
1	0
1	2
1	0
1	0
1	2
1	0
1	1
1	1
1	0
1	0
1	1
1	0
1	0
1	0
1	1
1	3
1	3
1	0
1	0
1	1
1	1
1	1
1	1
1	0
1	0
1	2
1	2
1	2
1	0
1	0
1	1
1	2
1	0
1	0
1	0
2	0
2	0
2	1
2	1
2	0
2	0
2	1
2	0
2	2
2	2
2	2
2	2
2	0
2	0
2	0
2	0
2	1
2	1
2	1
2	1
2	1
2	1
2	1
2	2
2	1
2	0
2	0
2	0
2	0
2	0
2	0
2	0
2	0
2	0
2	0
2	0
2	0
2	1
2	2
2	0
2	0
2	2
2	0
2	0
2	2
2	2
2	2
2	2
2	3
2	1
2	3
2	0
2	3
2	0
2	0
2	1
2	2
2	3
2	0
2	0
2	0
2	1
2	0
2	1
2	1
2	0
2	0
2	2
2	1
2	3
2	2
2	0
2	0
2	0
2	0
2	0
2	0
2	2
2	1
2	2
2	0
2	3
2	2
1	1
1	1
1	0
1	0
1	0
1	0
1	0
1	0
1	0
1	0
1	0
1	1
1	1
1	1
1	1
1	1
1	1
1	1
1	0
1	0
1	0
1	0
1	1
1	0
1	0
1	0
1	0
1	0
1	3
1	0
1	2
1	0
1	0
1	0
1	0
1	0
1	0
2	1
2	1
2	0
2	2
2	1
2	1
2	1
2	1
2	1
2	1
2	1
2	2
2	1
2	1
2	2
2	1
2	1
2	3
2	1
2	0
2	0
2	0
2	0
2	0
2	0
2	0
2	0
2	0
2	0
2	0
2	0
2	0
2	0
2	0
2	0
2	2
2	1
2	1
2	2
2	2
2	1
2	1
2	1
2	1
2	1
2	1
2	2
2	1
2	1
2	1
2	0
2	0
2	0
2	0
2	1
2	1
2	1
2	1
2	2
2	2
2	2
2	1
2	1
2	1
2	1
2	3
2	2
2	3
2	1
2	1
2	1
1	1
1	1
1	2
1	1
1	1
1	0
2	1
2	2
2	0
2	2
2	1
2	0
2	0
2	2
2	1
2	1
2	0
2	2
2	0
2	0
2	0
2	0
2	1
2	0
2	0
2	1
2	0
2	2
2	1
2	0
2	2
2	1
2	3
2	0
2	0
2	0
2	1
2	0
2	1
2	0
2	0
2	0
2	1
2	0
2	2
2	0
2	0
2	0
2	0
2	2
2	0
2	0
2	1
2	0
2	0
2	1
2	1
2	2
2	1
2	2
2	0
2	0
2	0
2	2
2	0
2	2
2	2
2	2
2	0
2	2
2	2
2	0
2	0
2	0
2	1
2	1
2	0
2	1
2	0
2	2
2	0
2	0
2	0
2	0
2	0
2	1
2	0
2	0
2	2
2	0
2	2
2	2
2	1
2	0
2	1
2	0
2	2
2	1
2	2
2	2
2	3
2	0
2	3
2	0
2	0
2	1
2	1
2	1
2	1
2	0
2	2
2	2
2	2
2	2
2	0
2	0
2	1
2	1
2	1
2	2
2	2
2	0
2	0
2	0
2	1
2	1
2	0
2	2
2	1
2	2
2	1
2	1
2	2
2	0
2	0
2	1
2	0
2	0
2	0
2	0
2	0
2	2
2	0
2	0
2	1
2	0
2	1
2	0
2	0
2	3
2	0
2	0
2	1
2	0
2	2
2	0
2	2
2	2
2	1
2	2
2	1
2	0
2	0
2	2
2	3
2	0
2	0
2	2
2	3
2	2
2	1
2	0
2	1
2	0
2	1
2	1
2	2
2	1
2	0
2	0
2	1
2	0
2	2
2	0
2	1
2	2
2	2
2	2
2	0
2	0
2	0
2	2
2	1
2	1
2	0
2	1
2	1
2	0
2	0
2	1
2	1
2	0
1	1
1	0
1	0
1	0
1	0
1	0
1	0
1	0
1	0
1	1
1	0
1	0
1	0
1	0
1	0
1	0
1	0
1	0
1	0
1	0
1	2
1	0
1	0
1	0
1	0
1	0
1	0
1	0
1	0
1	0
1	0
1	0
1	0
1	0
1	0
1	0
1	0
1	0
1	0
1	0
1	0
1	0
1	2
1	0
1	0
1	1
1	1
1	0
1	2
1	3
2	0
2	0
2	0
2	0
2	0
2	0
2	0
2	0
2	0
2	0
2	0
2	0
2	0
2	0
2	0
2	1
2	0
2	0
2	0
2	0
2	1
2	2
2	0
2	0
2	0
2	1
2	0
2	0
2	0
2	1
2	0
2	2
2	2
2	0
2	0
2	0
2	0
2	0
2	0
2	0
2	0
2	0
2	1
2	3
2	1
2	1
2	0
1	0
1	0
1	1
1	0
1	0
1	0
1	0
1	2
1	1
1	0
1	1
1	0
1	1
1	0
1	0
1	0
1	0
1	0
1	0
1	0
1	0
1	0
1	0
1	2
1	2
1	1
1	0
1	0
1	0
1	0
1	0
1	1
1	0
1	0
1	0
1	0
1	0
1	0
1	2
1	0
1	2
1	0
2	0
2	0
2	0
2	0
2	0
2	0
2	0
2	0
2	0
2	0
2	0
2	1
2	0
2	0
2	1
2	1
2	0
2	0
2	0
2	0
2	1
2	0
2	0
2	0
2	0
2	0
2	0
2	0
2	0
2	0
2	0
2	0
2	0
2	0
2	0
2	0
2	0
2	0
2	0
2	0
2	0
2	0
2	0
2	0
2	0
2	0
2	0
2	0
2	0
2	0
2	1
2	0
2	2
1	0
1	0
1	0
1	0
1	0
1	0
1	0
1	0
1	0
1	0
1	0
1	0
1	0
1	0
1	0
1	0
1	0
1	0
1	0
1	2
1	0
1	0
1	0
1	0
1	0
1	2
1	1
1	0
1	1
1	0
1	0
1	2
1	0
1	2
1	0
1	0
1	0
1	0
1	2
1	0
1	2
1	0
1	0
1	0
2	0
2	1
2	0
2	0
2	0
2	0
2	0
2	0
2	0
2	0
2	0
2	0
2	1
2	2
2	0
2	0
2	0
2	0
2	2
2	0
2	1
2	0
2	0
2	2
2	0
2	1
2	0
2	0
2	0
2	0
2	0
2	0
2	2
2	0
2	2
2	0
2	0
2	0
2	0
2	0
2	1
2	0
2	3
2	0
2	0
2	2
2	2
2	0
2	0
2	0
2	1
2	0
2	0
2	0
2	1
2	1
2	2
2	1
2	0
2	1
2	3
2	0
2	0
2	0
2	1
2	2
2	1
2	0
2	0
2	0
2	1
2	0
2	1
2	0
2	0
2	0
2	0
2	1
2	2
2	0
2	0
2	0
2	0
2	1
2	3
2	0
2	3
2	2
2	2
2	1

[truncated: 1 more sheets: Suppl Fig. 1f]
